# Supplementary material for: The Sarcoptic Mange in Maned Wolf (Chrysocyon brachyurus): Mapping an Emerging Disease in the Largest South American Canid
Source: Pathogens. 2023 Jun 15;12(6):830. doi: 10.3390/pathogens12060830 (PMC10301014; doi:10.3390/pathogens12060830)
Supplement: Supplementary file 1 [file pathogens-12-00830-s001.zip]

Archive with 1 entries (1 files):
- pathogens-2420172-supplementary.pdf
